# Supplementary material for: PEDOT-Polyamine-Based Organic Electrochemical Transistors for Monitoring Protein Binding
Source: Biosensors (Basel). 2023 Feb 17;13(2):288. doi: 10.3390/bios13020288 (PMC9954629; doi:10.3390/bios13020288)
Supplement: Supplementary file 1 [file biosensors-13-00288-s001.zip]

Archive with 1 entries (1 files):
- biosensors-2156623-supplementary.pdf
